# Supplementary material for: A Metagenomic Nanopore Sequence Analysis Combined with Conventional Screening and Spectroscopic Methods for Deciphering the Antimicrobial Metabolites Produced by Alcaligenes faecalis Soil Isolate MZ921504
Source: Antibiotics (Basel). 2021 Nov 11;10(11):1382. doi: 10.3390/antibiotics10111382 (PMC8614704; doi:10.3390/antibiotics10111382)
Supplement: Supplementary file 1 [file antibiotics-10-01382-s001.zip]

Archive with 1 entries (1 files):
- antibiotics-1456137-supplementary.pdf
